# Supplementary material for: Identification of a Novel Cis-Acting Regulator of HIV-1 Genome Packaging
Source: Int J Mol Sci. 2021 Mar 26;22(7):3435. doi: 10.3390/ijms22073435 (PMC8036536; doi:10.3390/ijms22073435)
Supplement: Supplementary file 1 [file ijms-22-03435-s001.zip]

Archive with 3 entries (2 files):
- 4.Figure S1_psi_sato.docx
- __MACOSX/
- __MACOSX/._4.Figure S1_psi_sato.docx
